# Supplementary material for: 2-Methyl-5-nitro­benzonitrile
Source: Acta Crystallogr Sect E Struct Rep Online. 2008 May 3;64(Pt 6):o972. doi: 10.1107/S1600536808010982 (PMC2961606; doi:10.1107/S1600536808010982)
Supplement: Supplementary file 2 [file e-64-0o972-Isup2.hkl]

# 
# h,k,l, Fc-squared, Fo-squared, sigma(Fo-squared) and status flag 
# 
data_I
_shelx_title ' 111 in P2(1)/n' 
_shelx_refln_list_code          4 
_shelx_F_calc_maximum      100.46 
_exptl_crystal_F_000       336.00 
_reflns_d_resolution_high  0.7703 
 
loop_ 
 _symmetry_equiv_pos_as_xyz 
 'x, y, z' 
 '-x+1/2, y+1/2, -z+1/2' 
 '-x, -y, -z' 
 'x-1/2, -y-1/2, z-1/2' 
 
_cell_length_a     3.8946 
_cell_length_b     7.6350 
_cell_length_c    26.1800 
_cell_angle_alpha  90.000 
_cell_angle_beta   91.646 
_cell_angle_gamma  90.000 
 
_shelx_F_squared_multiplier     1.000 
 
loop_ 
 _refln_index_h 
 _refln_index_k 
 _refln_index_l 
 _refln_F_squared_calc 
 _refln_F_squared_meas 
 _refln_F_squared_sigma 
 _refln_observed_status 
   2   0   0       14.38        9.08      0.78 o 
   4   0   0        8.98       10.70      1.12 o 
   1   1   0      452.85      481.33      5.06 o 
   2   1   0      256.05      270.06      4.22 o 
   3   1   0       66.12       72.76      1.91 o 
   4   1   0       10.25        6.64      0.95 o 
   5   1   0        0.37        1.43      1.69 o 
   0   2   0     3207.82     3223.85     49.20 o 
   1   2   0      374.52      438.39      5.79 o 
   2   2   0       13.27       12.45      0.55 o 
   3   2   0        4.46        4.05      0.49 o 
   4   2   0        1.54        1.11      0.71 o 
   1   3   0      243.42      222.56      3.59 o 
   2   3   0        0.48        0.41      0.19 o 
   3   3   0        6.78        7.43      0.97 o 
   4   3   0        0.80        0.14      1.07 o 
   0   4   0      462.12      510.77     10.59 o 
   1   4   0      257.87      270.69      5.05 o 
   2   4   0        0.23       -0.06      0.24 o 
   3   4   0        0.12        0.62      0.68 o 
   4   4   0        4.12        2.45      0.97 o 
   1   5   0        2.47        2.73      0.78 o 
   2   5   0        5.90        8.37      1.56 o 
   3   5   0       54.62       52.93      2.84 o 
   4   5   0        0.05        0.80      1.01 o 
   0   6   0      640.76      672.35     17.86 o 
   1   6   0      128.63      134.53      3.58 o 
   2   6   0       27.40       28.01      1.66 o 
   3   6   0        8.94       11.02      2.43 o 
   4   6   0        0.07        0.00      0.91 o 
   1   7   0       63.29       64.98      3.28 o 
   2   7   0        7.51        8.03      1.15 o 
   3   7   0        9.67       12.04      3.02 o 
   0   8   0        5.68        5.41      1.12 o 
   1   8   0        0.24        2.05      0.80 o 
   2   8   0        3.00        5.59      1.19 o 
   1   9   0        0.16        2.37      1.56 o 
   2   9   0        0.03       -0.69      1.93 o 
  -5   0   1        6.90        4.16      2.87 o 
  -3   0   1        1.28        1.37      0.52 o 
  -1   0   1       75.82       71.49      1.99 o 
   1   0   1    10092.92     9995.86    321.46 o 
   3   0   1       39.77       40.60      1.76 o 
   5   0   1        5.83        1.69      1.98 o 
  -5   1   1        2.88        3.25      1.59 o 
  -4   1   1        2.54        4.90      0.74 o 
  -3   1   1       45.48       47.46      1.30 o 
  -2   1   1     1261.94     1349.15     20.55 o 
  -1   1   1     1372.19     1443.45     14.28 o 
   1   1   1      171.48      173.97      4.42 o 
   2   1   1       54.13       42.56      0.94 o 
   3   1   1       63.70       70.03      3.13 o 
   4   1   1        3.91        4.42      0.84 o 
   5   1   1        0.03        0.88      1.31 o 
  -4   2   1        0.03        0.16      0.60 o 
  -3   2   1       51.29       41.23      1.54 o 
  -2   2   1       14.01       16.34      0.60 o 
  -1   2   1      283.02      287.65      3.64 o 
   0   2   1      272.70      253.36      3.27 o 
   1   2   1       19.39       20.56      1.00 o 
   2   2   1        6.29        7.78      0.43 o 
   3   2   1       28.96       28.65      1.20 o 
   4   2   1        0.06        1.69      0.76 o 
  -4   3   1        0.27        1.00      0.90 o 
  -3   3   1       12.77       11.86      1.23 o 
  -2   3   1      228.26      232.70      5.89 o 
  -1   3   1       44.42       46.94      0.96 o 
   0   3   1      648.03      679.94      9.13 o 
   1   3   1        0.70        1.01      0.30 o 
   2   3   1        1.56        2.36      0.39 o 
   3   3   1        1.91        3.52      0.47 o 
   4   3   1        8.87        9.70      1.18 o 
  -4   4   1        0.53        0.30      1.11 o 
  -3   4   1        0.52        1.07      0.69 o 
  -2   4   1       55.79       59.02      1.98 o 
  -1   4   1       20.50       18.62      0.76 o 
   0   4   1      174.49      179.08      3.39 o 
   1   4   1       55.46       59.71      1.45 o 
   2   4   1        4.88        5.75      0.42 o 
   3   4   1        1.34        3.00      1.40 o 
   4   4   1        7.32        8.74      1.41 o 
  -4   5   1        0.79        3.07      2.08 o 
  -3   5   1       15.32       20.48      1.63 o 
  -2   5   1      755.27      759.60     21.62 o 
  -1   5   1       43.01       46.85      1.85 o 
   0   5   1       57.09       58.47      1.25 o 
   1   5   1      154.97      170.10      3.81 o 
   2   5   1        8.74        7.82      0.63 o 
   3   5   1        0.71        3.24      1.28 o 
   4   5   1        0.19        1.21      0.93 o 
  -4   6   1        4.63        3.62      1.31 o 
  -3   6   1        6.21        7.42      1.69 o 
  -2   6   1       36.55       33.10      1.74 o 
  -1   6   1        0.01        0.33      0.42 o 
   0   6   1       85.35       78.47      2.00 o 
   1   6   1      348.00      347.99      8.22 o 
   2   6   1       34.56       38.59      2.25 o 
   3   6   1        8.98       10.01      1.71 o 
   4   6   1        2.78        2.48      1.54 o 
  -3   7   1        3.54        4.07      1.14 o 
  -2   7   1        0.08        1.36      0.85 o 
  -1   7   1        8.81        8.06      0.84 o 
   0   7   1       68.90       67.86      1.76 o 
   1   7   1       33.51       28.73      1.32 o 
   2   7   1        0.11        1.20      1.17 o 
   3   7   1       11.51       12.04      3.07 o 
  -2   8   1       13.44       14.67      1.70 o 
  -1   8   1        0.01       -0.40      0.54 o 
   0   8   1        0.25        1.35      0.85 o 
   1   8   1        0.21        0.17      0.71 o 
   2   8   1        4.87        5.96      2.17 o 
  -2   9   1        0.21       -0.79      1.08 o 
  -1   9   1        1.66        2.87      1.04 o 
   0   9   1        4.21        6.23      1.14 o 
   1   9   1        4.35        4.96      1.25 o 
   2   9   1        2.92        7.11      1.92 o 
  -4   0   2       97.32      101.32      5.66 o 
  -2   0   2      382.86      414.64      8.90 o 
   2   0   2      462.41      468.76     10.52 o 
   4   0   2       34.36       35.44      2.08 o 
  -5   1   2        2.05        0.07      1.15 o 
  -4   1   2        0.84        1.72      0.66 o 
  -3   1   2        9.88       12.34      1.08 o 
  -2   1   2      545.41      527.85      7.71 o 
  -1   1   2     6032.24     5709.50     77.97 o 
   0   1   2      559.59      455.77      9.16 o 
   1   1   2      262.40      269.80      5.98 o 
   2   1   2       14.64       15.45      0.49 o 
   3   1   2        7.12        6.02      0.51 o 
   4   1   2        0.03       -0.52      0.52 o 
   5   1   2        0.02        3.52      1.68 o 
  -4   2   2        1.06        0.69      0.55 o 
  -3   2   2        1.13        0.28      0.41 o 
  -2   2   2       28.40       28.41      0.87 o 
  -1   2   2      836.16      865.50     11.93 o 
   0   2   2      346.11      318.69      4.08 o 
   1   2   2     1984.05     1955.39     23.37 o 
   2   2   2      434.55      508.89      8.01 o 
   3   2   2        2.26        2.56      0.38 o 
   4   2   2        0.32        1.41      0.62 o 
  -4   3   2        0.60        0.07      0.94 o 
  -3   3   2        0.26        0.96      1.04 o 
  -2   3   2       13.44        9.91      0.67 o 
  -1   3   2       75.88       62.26      2.86 o 
   0   3   2      140.34      133.71      2.06 o 
   1   3   2      295.93      298.44      4.94 o 
   2   3   2       24.94       21.40      0.75 o 
   3   3   2        2.94        2.86      0.46 o 
   4   3   2        0.00       -0.28      0.94 o 
  -4   4   2        5.21        6.50      2.23 o 
  -3   4   2       25.56       27.34      1.56 o 
  -2   4   2       26.76       23.53      1.15 o 
  -1   4   2       48.03       48.70      1.13 o 
   0   4   2        9.46       10.84      0.60 o 
   1   4   2      808.41      825.62     15.24 o 
   2   4   2        2.92        2.81      0.49 o 
   3   4   2        0.91        0.19      0.84 o 
   4   4   2        0.63       -0.13      0.70 o 
  -4   5   2        0.07        0.99      0.97 o 
  -3   5   2        4.94        5.61      0.90 o 
  -2   5   2      102.16      103.20      3.55 o 
  -1   5   2      433.70      424.05      8.85 o 
   0   5   2       27.64       24.79      1.19 o 
   1   5   2       12.93       15.22      0.73 o 
   2   5   2       31.44       31.68      1.13 o 
   3   5   2       27.19       26.43      1.79 o 
   4   5   2        0.00        0.30      1.05 o 
  -4   6   2       10.44        9.45      1.67 o 
  -3   6   2        2.55        1.94      0.99 o 
  -2   6   2      136.90      141.45      4.90 o 
  -1   6   2       87.21       86.33      2.40 o 
   0   6   2       26.01       23.89      0.81 o 
   1   6   2      290.88      287.60      6.93 o 
   2   6   2       36.53       37.90      1.82 o 
   3   6   2        1.30        1.67      1.02 o 
   4   6   2        2.50        2.86      1.14 o 
  -3   7   2        1.06        0.71      1.19 o 
  -2   7   2        6.95        7.68      1.10 o 
  -1   7   2       30.05       31.27      1.84 o 
   0   7   2       20.37       20.12      1.65 o 
   1   7   2       41.47       39.33      1.61 o 
   2   7   2        0.49       -0.15      1.44 o 
   3   7   2        4.87        6.96      1.40 o 
  -2   8   2        0.01       -0.59      1.59 o 
  -1   8   2       39.80       44.20      2.17 o 
   0   8   2       17.25       15.40      1.28 o 
   1   8   2        2.94        3.32      0.71 o 
   2   8   2        4.82        5.18      1.06 o 
  -2   9   2        0.14        0.10      1.12 o 
  -1   9   2        1.15        0.79      1.03 o 
   0   9   2        0.32       -0.64      0.69 o 
   1   9   2        2.11        2.72      1.16 o 
   2   9   2        2.77        4.63      3.92 o 
  -5   0   3        2.64        3.47      2.87 o 
  -3   0   3      129.45      141.21      4.33 o 
  -1   0   3     4756.24     4488.70     68.65 o 
   1   0   3     2163.85     2152.47     35.97 o 
   3   0   3       13.46       12.03      0.91 o 
   5   0   3        1.12        3.27      2.38 o 
  -5   1   3        1.77       -0.87      1.35 o 
  -4   1   3        4.85        4.51      0.74 o 
  -3   1   3        7.47        8.26      0.53 o 
  -2   1   3      383.84      405.98      5.92 o 
   0   1   3      993.52      854.64     11.12 o 
   1   1   3     1004.55     1024.38     12.04 o 
   2   1   3       94.01       92.72      1.67 o 
   3   1   3       48.91       52.49      1.48 o 
   4   1   3        3.25        2.78      0.68 o 
  -4   2   3        7.00        7.73      1.10 o 
  -3   2   3       20.32       17.04      0.95 o 
  -2   2   3        0.25        1.48      0.50 o 
  -1   2   3        6.25        4.19      0.22 o 
   0   2   3      249.06      257.55      3.32 o 
   1   2   3      172.15      178.65      2.94 o 
   2   2   3      288.25      316.09      5.15 o 
   3   2   3        0.02        0.65      0.37 o 
   4   2   3        4.04        3.92      0.89 o 
  -4   3   3        3.19        2.43      1.33 o 
  -3   3   3       25.83       25.77      1.13 o 
  -2   3   3       29.10       33.80      1.52 o 
  -1   3   3      709.86      739.97     11.37 o 
   0   3   3     1182.55     1267.91     16.71 o 
   1   3   3      122.24      119.85      1.67 o 
   2   3   3      135.05      123.05      2.15 o 
   3   3   3        1.63        2.06      0.36 o 
   4   3   3        0.18        1.04      0.85 o 
  -4   4   3       21.19       20.43      2.57 o 
  -3   4   3       74.28       82.67      4.76 o 
  -2   4   3       11.79       12.34      0.81 o 
  -1   4   3        0.50        0.95      0.68 o 
   0   4   3      317.67      329.99      5.03 o 
   1   4   3        0.09        1.11      0.60 o 
   2   4   3       23.50       19.15      0.84 o 
   3   4   3        3.52        3.95      1.00 o 
   4   4   3        1.66        2.44      1.37 o 
  -4   5   3        3.06        2.86      1.08 o 
  -3   5   3       27.51       33.35      2.69 o 
  -2   5   3       22.43       20.97      1.28 o 
  -1   5   3       48.68       46.04      1.33 o 
   0   5   3      154.39      160.63      3.82 o 
   1   5   3        9.56       10.69      0.61 o 
   2   5   3       26.98       24.30      1.07 o 
   3   5   3        0.70        0.56      0.77 o 
   4   5   3        0.75        0.61      0.79 o 
  -4   6   3        0.08       -1.14      1.35 o 
  -3   6   3       13.94       14.66      2.31 o 
  -2   6   3       22.43       21.79      1.82 o 
  -1   6   3      137.87      131.50      3.40 o 
   0   6   3       11.44       13.19      0.61 o 
   1   6   3        2.38        3.03      0.85 o 
   2   6   3        0.24        0.67      0.44 o 
   3   6   3        0.00       -0.14      0.76 o 
  -3   7   3        8.15       11.28      2.43 o 
  -2   7   3        9.80        9.09      2.31 o 
  -1   7   3      165.09      172.14      4.80 o 
   0   7   3      212.04      211.62      5.21 o 
   1   7   3        2.29        3.94      0.67 o 
   2   7   3        5.15        6.80      3.77 o 
   3   7   3        2.08        2.33      0.92 o 
  -2   8   3        1.58        1.22      0.98 o 
  -1   8   3        4.37        6.54      1.04 o 
   0   8   3        7.26        7.02      0.90 o 
   1   8   3        2.19        2.83      0.77 o 
   2   8   3       15.39       18.72      2.22 o 
  -2   9   3        0.77        0.55      1.54 o 
  -1   9   3        6.50        8.04      1.65 o 
   0   9   3        0.01        1.69      0.84 o 
   1   9   3        2.66        4.14      1.29 o 
   2   9   3        0.33        0.90      1.54 o 
  -4   0   4        8.56       10.19      2.83 o 
  -2   0   4      190.70      219.10      4.83 o 
   0   0   4     1736.16     1495.58     19.39 o 
   2   0   4        1.83        2.01      0.39 o 
   4   0   4        5.18        5.45      2.18 o 
  -5   1   4        1.87        4.77      1.69 o 
  -4   1   4        3.15        2.57      0.62 o 
  -3   1   4       34.80       35.23      0.98 o 
  -2   1   4      388.75      378.77      5.32 o 
  -1   1   4       55.60       69.60      1.19 o 
   0   1   4     2931.85     2576.79     22.13 o 
   1   1   4      184.66      179.13      4.76 o 
   2   1   4        5.07        4.72      0.32 o 
   3   1   4       64.86       73.38      1.84 o 
   4   1   4        4.61        4.59      0.85 o 
  -4   2   4        8.10        6.91      1.19 o 
  -3   2   4      325.37      318.87      7.55 o 
  -2   2   4      874.56      902.66     16.95 o 
  -1   2   4       63.83       59.50      1.53 o 
   0   2   4     1019.96      982.32     10.84 o 
   1   2   4       35.72       38.04      1.07 o 
   2   2   4       51.50       52.21      1.28 o 
   3   2   4       18.83       22.60      0.87 o 
   4   2   4        8.88        8.00      1.14 o 
  -4   3   4       10.46        8.80      1.72 o 
  -3   3   4        0.37        1.83      1.09 o 
  -2   3   4        0.44        0.40      0.34 o 
  -1   3   4      248.40      242.42      6.64 o 
   0   3   4      224.54      227.29      3.08 o 
   1   3   4      192.83      234.27      3.26 o 
   2   3   4       43.80       49.55      1.08 o 
   3   3   4       29.18       29.65      0.99 o 
   4   3   4        4.16        4.36      1.14 o 
  -4   4   4        9.69        9.86      1.45 o 
  -3   4   4      168.97      186.06      7.33 o 
  -2   4   4       24.22       25.39      1.61 o 
  -1   4   4      281.67      290.99      5.33 o 
   0   4   4      443.79      507.70      7.76 o 
   1   4   4      163.97      156.74      2.44 o 
   2   4   4        0.43       -0.11      0.31 o 
   3   4   4        1.65        1.84      0.61 o 
   4   4   4        8.26        7.41      2.63 o 
  -4   5   4        1.14        0.25      1.14 o 
  -3   5   4      100.94      106.38      4.28 o 
  -2   5   4       65.69       67.82      2.66 o 
  -1   5   4        3.66        2.91      0.38 o 
   0   5   4        1.94        3.47      0.36 o 
   1   5   4       12.01       13.18      0.67 o 
   2   5   4        9.24        9.98      0.72 o 
   3   5   4       15.99       14.56      1.93 o 
   4   5   4        0.07        0.16      0.82 o 
  -3   6   4       11.24       12.28      1.92 o 
  -2   6   4        1.21        0.81      0.64 o 
  -1   6   4       20.35       17.40      0.90 o 
   0   6   4        7.06        5.71      0.44 o 
   1   6   4       22.66       21.43      1.57 o 
   2   6   4       20.88       18.50      1.03 o 
   3   6   4        3.02        2.38      0.95 o 
  -3   7   4        0.60       -0.67      0.83 o 
  -2   7   4        1.10        0.88      0.72 o 
  -1   7   4       15.09       16.88      1.14 o 
   0   7   4      137.55      124.02      3.30 o 
   1   7   4        8.65       10.05      0.91 o 
   2   7   4        1.62        2.81      0.82 o 
   3   7   4        0.88        2.41      1.51 o 
  -2   8   4       10.37        7.51      1.19 o 
  -1   8   4        0.93        0.35      0.61 o 
   0   8   4       21.87       20.38      1.37 o 
   1   8   4        2.59        2.50      1.14 o 
   2   8   4       15.01       14.71      1.64 o 
  -2   9   4        0.61       -0.23      1.78 o 
  -1   9   4        0.05       -1.17      1.35 o 
   0   9   4        0.05        0.28      0.66 o 
   1   9   4        2.38        1.42      0.89 o 
   2   9   4        0.22        0.16      0.99 o 
  -5   0   5        4.67        2.97      2.38 o 
  -3   0   5       10.02       10.41      0.75 o 
  -1   0   5        1.63        1.88      0.23 o 
   1   0   5      341.40      345.61      9.78 o 
   3   0   5       19.06       14.45      1.01 o 
  -4   1   5        0.52        1.25      0.69 o 
  -3   1   5       91.92       96.78      2.57 o 
  -2   1   5      273.56      283.87      4.84 o 
  -1   1   5     2040.56     1999.09     24.11 o 
   0   1   5     1358.28     1281.62     11.27 o 
   1   1   5      276.96      294.33      7.10 o 
   2   1   5       70.71       76.23      2.41 o 
   3   1   5        6.74        6.17      0.71 o 
   4   1   5        1.54        2.51      0.79 o 
  -4   2   5        0.84        1.58      0.88 o 
  -3   2   5       87.82       82.01      2.36 o 
  -2   2   5      815.00      838.39     15.70 o 
  -1   2   5      194.13      238.99      3.37 o 
   0   2   5        0.01        0.17      0.24 o 
   1   2   5      206.64      214.53      3.06 o 
   2   2   5      198.72      210.40      3.83 o 
   3   2   5       14.61       15.11      0.74 o 
   4   2   5        0.12        0.45      0.92 o 
  -4   3   5       42.44       40.15      2.16 o 
  -3   3   5        2.47        2.39      0.44 o 
  -2   3   5       95.16       99.65      2.35 o 
  -1   3   5      225.60      226.06      2.74 o 
   0   3   5     1410.79     1389.76     18.88 o 
   1   3   5      306.37      329.26      4.65 o 
   2   3   5        0.68       -0.07      0.34 o 
   3   3   5       12.13       12.00      0.69 o 
   4   3   5       41.47       41.01      2.63 o 
  -4   4   5        1.10        3.41      1.83 o 
  -3   4   5       20.07       20.55      1.65 o 
  -2   4   5      142.52      139.93      3.96 o 
  -1   4   5        0.70        0.22      0.20 o 
   0   4   5       16.11       22.24      0.82 o 
   1   4   5      593.93      614.12     10.40 o 
   2   4   5       34.59       32.75      1.23 o 
   3   4   5        8.91        7.75      1.07 o 
   4   4   5        1.49        0.69      0.89 o 
  -4   5   5        1.85        0.19      1.04 o 
  -3   5   5       41.71       40.75      2.19 o 
  -2   5   5       85.88       88.75      3.23 o 
  -1   5   5        7.15        7.57      0.52 o 
   0   5   5      138.53      139.42      2.68 o 
   1   5   5       34.15       33.39      0.85 o 
   2   5   5       11.25       11.24      0.75 o 
   3   5   5        1.03        1.94      0.81 o 
   4   5   5        0.56        0.17      1.04 o 
  -3   6   5        1.97        2.11      0.96 o 
  -2   6   5        7.99        8.32      0.88 o 
  -1   6   5        4.11        4.63      0.97 o 
   0   6   5        1.37        1.26      0.35 o 
   1   6   5        6.67        6.13      0.66 o 
   2   6   5       21.59       20.70      1.04 o 
   3   6   5        0.36        0.60      0.87 o 
  -3   7   5        1.88        3.15      1.02 o 
  -2   7   5        0.04       -0.58      0.65 o 
  -1   7   5       13.78       12.21      0.86 o 
   0   7   5        9.08        8.14      0.57 o 
   1   7   5        2.68        2.80      0.60 o 
   2   7   5       16.54       15.13      1.32 o 
   3   7   5        7.32        8.33      1.88 o 
  -2   8   5       14.37       13.92      1.67 o 
  -1   8   5       18.38       17.36      1.31 o 
   0   8   5        2.30        2.03      0.87 o 
   1   8   5        0.02        1.53      0.76 o 
   2   8   5        0.10        0.54      0.85 o 
  -2   9   5       29.27       35.82      7.04 o 
  -1   9   5        0.22       -1.03      1.03 o 
   0   9   5        4.22        3.79      1.05 o 
   1   9   5       10.58       10.68      1.34 o 
  -4   0   6        4.07        4.02      1.49 o 
  -2   0   6      312.72      327.11      6.99 o 
   0   0   6     1361.27     1320.53     16.44 o 
   2   0   6       19.87       23.02      0.90 o 
   4   0   6        7.82       12.09      1.38 o 
  -4   1   6        3.27        5.94      0.90 o 
  -3   1   6        9.03       11.24      0.73 o 
  -2   1   6      347.40      350.30      6.09 o 
  -1   1   6      714.52      707.97      7.76 o 
   0   1   6      757.51      746.37      6.99 o 
   1   1   6      207.61      193.47      3.75 o 
   2   1   6        5.15        5.80      0.37 o 
   3   1   6        0.33        1.42      0.69 o 
   4   1   6        2.01        4.05      0.77 o 
  -4   2   6        1.04        2.27      0.83 o 
  -3   2   6        0.21        1.17      0.77 o 
  -2   2   6      692.85      759.16     14.30 o 
  -1   2   6       85.36       87.52      1.48 o 
   0   2   6     2101.90     1967.65     24.22 o 
   1   2   6       14.43       18.08      0.44 o 
   2   2   6        1.17        2.61      0.37 o 
   3   2   6       57.69       59.54      1.66 o 
   4   2   6        1.65        3.90      0.89 o 
  -4   3   6        0.00        1.54      0.93 o 
  -3   3   6       80.49       74.94      2.86 o 
  -2   3   6       34.52       40.84      1.17 o 
  -1   3   6     1069.97     1140.31     15.01 o 
   0   3   6      376.74      382.05      5.30 o 
   1   3   6       15.84       18.64      0.51 o 
   2   3   6       42.95       58.20      1.41 o 
   3   3   6        1.87        2.31      0.44 o 
   4   3   6        0.54        2.66      0.99 o 
  -4   4   6       51.78       45.46      3.82 o 
  -3   4   6        9.40       11.76      1.35 o 
  -2   4   6        7.22        7.90      0.75 o 
  -1   4   6      187.89      194.50      5.75 o 
   0   4   6       50.01       54.88      1.09 o 
   1   4   6       94.62       80.13      1.52 o 
   2   4   6        2.67        3.66      0.35 o 
   3   4   6        0.03       -0.31      0.44 o 
   4   4   6        5.15        4.47      1.56 o 
  -4   5   6        0.18        0.72      1.08 o 
  -3   5   6        3.87        1.46      0.85 o 
  -2   5   6       34.74       36.80      1.63 o 
  -1   5   6        5.37        6.33      0.71 o 
   0   5   6        0.17        0.70      0.29 o 
   1   5   6        1.84        1.32      0.32 o 
   2   5   6       47.07       52.50      1.94 o 
   3   5   6        0.74        0.98      0.82 o 
   4   5   6        1.18        1.34      1.33 o 
  -3   6   6        1.15        0.88      1.06 o 
  -2   6   6       15.67       15.12      1.33 o 
  -1   6   6       32.22       32.27      1.45 o 
   0   6   6       15.31       14.15      0.79 o 
   1   6   6       22.99       23.64      1.05 o 
   2   6   6        9.86        9.12      0.79 o 
   3   6   6        0.78        0.35      0.67 o 
  -3   7   6        0.06       -0.40      0.93 o 
  -2   7   6       12.30       12.02      1.22 o 
  -1   7   6       16.44       16.66      1.43 o 
   0   7   6        9.02        9.99      1.22 o 
   1   7   6        1.71        2.46      0.58 o 
   2   7   6        1.63        2.14      0.77 o 
   3   7   6        1.93        2.60      1.30 o 
  -2   8   6       45.91       50.55      4.10 o 
  -1   8   6       50.02       48.36      5.55 o 
   0   8   6        0.13        1.17      0.65 o 
   1   8   6       23.90       23.79      1.60 o 
   2   8   6        1.68        0.50      0.96 o 
  -1   9   6       17.56       19.86      2.18 o 
   0   9   6        2.31        2.98      0.93 o 
   1   9   6        4.21        3.22      1.16 o 
  -3   0   7       23.14       18.65      0.98 o 
  -1   0   7     1760.53     1649.83     28.12 o 
   1   0   7      926.86      981.02     16.04 o 
   3   0   7        2.02        3.57      1.54 o 
  -4   1   7        0.25        0.10      0.63 o 
  -3   1   7       20.46       17.14      1.18 o 
  -2   1   7        0.56        0.57      0.19 o 
  -1   1   7      388.24      368.60      4.52 o 
   0   1   7       86.19       81.41      2.93 o 
   1   1   7      111.44      119.17      1.58 o 
   2   1   7        3.14        1.26      0.44 o 
   3   1   7        5.81        6.82      0.56 o 
   4   1   7        2.82        3.96      0.84 o 
  -4   2   7       26.06       21.63      1.33 o 
  -3   2   7      163.59      154.27      4.04 o 
  -2   2   7       80.67       69.59      1.78 o 
  -1   2   7      688.25      713.41      8.58 o 
   0   2   7      212.52      210.76      2.64 o 
   1   2   7        0.78        0.37      0.40 o 
   2   2   7      273.02      312.62      5.61 o 
   3   2   7       26.77       28.34      1.45 o 
   4   2   7        6.52        7.28      0.90 o 
  -4   3   7       96.28       88.34      4.62 o 
  -3   3   7       63.42       55.09      3.15 o 
  -2   3   7      117.10      107.87      3.20 o 
  -1   3   7        0.24        0.04      0.19 o 
   0   3   7     1594.24     1663.21     23.78 o 
   1   3   7      104.31       97.85      2.22 o 
   2   3   7       17.36       16.63      0.63 o 
   3   3   7        6.19        5.95      0.56 o 
   4   3   7        1.03        0.44      0.76 o 
  -4   4   7       26.37       24.61      2.27 o 
  -3   4   7       76.85       87.36      9.38 o 
  -2   4   7       27.87       29.42      1.55 o 
  -1   4   7        6.17        7.78      0.61 o 
   0   4   7       78.03       85.98      1.59 o 
   1   4   7        1.62        3.72      0.31 o 
   2   4   7        9.64        7.86      0.46 o 
   3   4   7       23.82       17.84      1.49 o 
   4   4   7        4.21        2.30      1.10 o 
  -4   5   7        0.16        1.00      1.19 o 
  -3   5   7        0.47        0.28      0.92 o 
  -2   5   7       26.95       29.54      1.70 o 
  -1   5   7        0.04        0.22      0.33 o 
   0   5   7        2.45        3.21      0.37 o 
   1   5   7        5.04        4.28      0.48 o 
   2   5   7       10.17        7.38      0.67 o 
   3   5   7       16.96       14.91      1.39 o 
   4   5   7        0.72        0.52      1.23 o 
  -3   6   7        0.70        1.62      0.85 o 
  -2   6   7        4.76        4.40      0.74 o 
  -1   6   7       12.79       13.25      1.16 o 
   0   6   7        6.31        5.82      0.52 o 
   1   6   7        1.99        3.50      0.57 o 
   2   6   7       13.24       12.56      1.37 o 
   3   6   7        1.76        3.43      1.10 o 
  -3   7   7        0.04       -0.41      0.90 o 
  -2   7   7       19.87       20.29      1.48 o 
  -1   7   7        9.34        9.34      0.82 o 
   0   7   7        9.76       11.69      0.69 o 
   1   7   7       52.22       47.29      2.05 o 
   2   7   7        1.54        0.60      0.56 o 
   3   7   7        0.15        1.05      1.00 o 
  -2   8   7        2.06        2.84      1.28 o 
  -1   8   7       20.43       19.71      2.33 o 
   0   8   7        3.96        4.38      0.81 o 
   1   8   7        7.21        8.69      1.06 o 
   2   8   7        8.25       11.44      2.28 o 
  -1   9   7        0.14        0.22      1.21 o 
   0   9   7        0.42        0.03      0.69 o 
   1   9   7        2.50        0.36      0.90 o 
  -4   0   8        2.73        5.56      1.33 o 
  -2   0   8       61.57       62.67      3.55 o 
   0   0   8      581.33      513.79     10.62 o 
   2   0   8      141.04      158.40      4.04 o 
   4   0   8       38.87       37.61      2.21 o 
  -4   1   8        0.26        1.38      1.10 o 
  -3   1   8        3.21        2.93      0.48 o 
  -2   1   8       15.22       18.00      0.49 o 
  -1   1   8       25.91       23.69      0.63 o 
   0   1   8       41.82       41.79      0.64 o 
   1   1   8      266.18      284.51      3.48 o 
   2   1   8       21.40       23.00      0.71 o 
   3   1   8        0.03        0.14      0.37 o 
   4   1   8        1.11        0.80      0.61 o 
  -4   2   8       15.08       14.06      1.45 o 
  -3   2   8       22.08       16.12      0.95 o 
  -2   2   8      834.05      883.29     17.21 o 
  -1   2   8      133.18      123.06      2.29 o 
   0   2   8       10.99       10.65      0.31 o 
   1   2   8       22.24       24.20      0.55 o 
   2   2   8      108.64      100.62      2.00 o 
   3   2   8       45.47       45.57      1.55 o 
   4   2   8       10.33       10.81      1.20 o 
  -4   3   8        7.18        9.02      1.45 o 
  -3   3   8      122.74      115.74      4.04 o 
  -2   3   8       36.06       35.92      1.04 o 
  -1   3   8      273.28      291.81      4.12 o 
   0   3   8        0.54        0.12      0.22 o 
   1   3   8      513.52      576.36      8.86 o 
   2   3   8       76.97       88.15      1.90 o 
   3   3   8        7.19        6.77      0.76 o 
   4   3   8        0.18       -0.53      0.81 o 
  -4   4   8        1.04       -0.87      1.26 o 
  -3   4   8       11.96       12.09      1.36 o 
  -2   4   8        8.95        8.56      0.81 o 
  -1   4   8       98.40       97.11      1.70 o 
   0   4   8       79.92       96.69      1.80 o 
   1   4   8       38.78       32.62      0.82 o 
   2   4   8        0.11        0.15      0.27 o 
   3   4   8       32.55       30.03      1.44 o 
   4   4   8       14.14       10.41      1.54 o 
  -4   5   8        0.50        1.24      1.04 o 
  -3   5   8        0.56        0.58      1.00 o 
  -2   5   8        0.02        0.17      0.63 o 
  -1   5   8        4.08        4.36      0.34 o 
   0   5   8       18.36       18.99      0.69 o 
   1   5   8       24.08       22.66      0.75 o 
   2   5   8        0.27        1.69      0.52 o 
   3   5   8        4.79        4.96      0.84 o 
   4   5   8        0.81        0.26      1.04 o 
  -3   6   8        0.36        1.20      0.77 o 
  -2   6   8        3.00        3.20      0.90 o 
  -1   6   8        3.42        3.39      1.13 o 
   0   6   8        0.22        1.04      0.47 o 
   1   6   8        1.35        0.98      0.47 o 
   2   6   8        0.77        1.00      0.55 o 
   3   6   8       20.04       19.90      1.69 o 
  -3   7   8        1.19        1.54      1.18 o 
  -2   7   8        0.93        0.91      1.19 o 
  -1   7   8        1.86        3.32      0.96 o 
   0   7   8       11.15        7.83      0.59 o 
   1   7   8        0.14       -0.13      0.55 o 
   2   7   8        1.72        1.87      0.61 o 
   3   7   8        0.21        0.23      0.88 o 
  -2   8   8       10.84       14.27      2.05 o 
  -1   8   8        1.80        2.48      1.30 o 
   0   8   8        5.93        5.62      0.95 o 
   1   8   8        0.94        1.26      0.77 o 
   2   8   8        6.40        5.31      4.71 o 
  -1   9   8        0.17       -0.50      1.12 o 
   0   9   8        3.57        2.87      0.90 o 
   1   9   8        0.13       -0.95      0.95 o 
  -3   0   9        3.84        4.32      0.58 o 
  -1   0   9      239.63      226.83      4.30 o 
   1   0   9        0.85        1.75      0.24 o 
   3   0   9       95.62      112.59      3.90 o 
  -4   1   9        0.05        0.53      0.65 o 
  -3   1   9        7.18        7.03      0.64 o 
  -2   1   9       37.38       46.40      1.22 o 
  -1   1   9      288.24      279.54      7.02 o 
   0   1   9      144.91      139.09      2.33 o 
   1   1   9     1246.55     1293.67     15.99 o 
   2   1   9      142.33      151.27      3.00 o 
   3   1   9       36.80       45.28      1.92 o 
   4   1   9        8.72        9.81      0.86 o 
  -4   2   9        4.92        4.92      0.92 o 
  -3   2   9      135.45      130.65      3.50 o 
  -2   2   9       94.35       96.40      2.31 o 
  -1   2   9      844.92      864.67     11.52 o 
   0   2   9       53.58       64.89      1.01 o 
   1   2   9       47.11       47.11      1.14 o 
   2   2   9       82.93       92.96      1.90 o 
   3   2   9        0.09       -0.04      0.54 o 
   4   2   9        4.84        4.43      0.89 o 
  -4   3   9       50.44       47.30      5.45 o 
  -3   3   9        0.03        1.87      0.73 o 
  -2   3   9        3.17        3.88      0.39 o 
  -1   3   9      318.67      321.41      4.88 o 
   0   3   9       84.52       79.24      1.39 o 
   1   3   9        4.25        5.99      0.36 o 
   2   3   9        2.32        1.78      0.41 o 
   3   3   9        7.43        6.91      0.66 o 
   4   3   9        5.78        6.30      1.09 o 
  -4   4   9       10.22        6.78      1.81 o 
  -3   4   9        1.31        1.32      0.78 o 
  -2   4   9       43.88       46.10      1.86 o 
  -1   4   9        3.10        4.45      0.30 o 
   0   4   9       15.37       13.88      0.52 o 
   1   4   9       24.92       27.92      0.81 o 
   2   4   9       12.12       12.52      0.75 o 
   3   4   9        5.72        4.84      0.63 o 
   4   4   9       13.46       10.97      1.62 o 
  -4   5   9        0.09        2.12      1.48 o 
  -3   5   9       11.00       12.39      1.27 o 
  -2   5   9       16.28       15.63      1.07 o 
  -1   5   9       36.33       37.15      1.16 o 
   0   5   9      131.31      128.38      2.66 o 
   1   5   9        1.63        2.91      0.41 o 
   2   5   9       22.83       18.65      1.04 o 
   3   5   9        0.14        0.95      0.67 o 
   4   5   9        0.40       -0.63      1.41 o 
  -3   6   9        0.10        0.04      0.86 o 
  -2   6   9        0.38       -0.23      0.66 o 
  -1   6   9        0.25       -0.09      0.52 o 
   0   6   9       18.53       17.87      1.10 o 
   1   6   9        6.12        8.26      0.82 o 
   2   6   9        7.27        8.41      0.80 o 
   3   6   9        1.01        2.82      1.69 o 
  -3   7   9        1.53        3.24      2.13 o 
  -2   7   9        0.45        0.52      0.97 o 
  -1   7   9        0.04        0.14      0.55 o 
   0   7   9       24.42       21.74      1.05 o 
   1   7   9       11.56       11.26      1.00 o 
   2   7   9       10.91       11.41      1.04 o 
   3   7   9        1.99        0.72      1.71 o 
  -2   8   9        0.77       -0.45      1.23 o 
  -1   8   9        7.31        9.16      1.61 o 
   0   8   9        2.06        2.38      0.87 o 
   1   8   9        3.66        2.36      0.78 o 
   2   8   9        1.27        3.12      2.18 o 
  -1   9   9        3.14        7.41      2.33 o 
   0   9   9        8.56        9.25      1.43 o 
   1   9   9        5.33        6.50      1.14 o 
  -4   0  10        5.08        4.16      1.41 o 
  -2   0  10      175.63      168.90      4.12 o 
   0   0  10      553.38      607.45     28.65 o 
   2   0  10       94.09       89.30      2.33 o 
   4   0  10       60.60       61.90      4.06 o 
  -4   1  10       12.18       13.60      1.25 o 
  -3   1  10        7.04        7.90      0.70 o 
  -2   1  10      199.08      196.34      3.56 o 
  -1   1  10        3.75        4.65      0.27 o 
   0   1  10      101.72      112.30      1.88 o 
   1   1  10      111.73      126.04      2.09 o 
   2   1  10       50.50       57.61      1.66 o 
   3   1  10       44.67       47.91      1.52 o 
   4   1  10       10.74       10.69      0.98 o 
  -4   2  10        2.59        2.48      1.17 o 
  -3   2  10       20.24       20.08      1.06 o 
  -2   2  10        0.00        0.45      0.35 o 
  -1   2  10      194.83      193.04      2.83 o 
   0   2  10        2.07        1.69      0.20 o 
   1   2  10       29.78       38.33      0.76 o 
   2   2  10      133.70      152.31      3.40 o 
   3   2  10       37.38       38.02      1.59 o 
   4   2  10        0.86        1.15      0.65 o 
  -4   3  10        3.31        3.20      2.68 o 
  -3   3  10       45.83       44.63      1.73 o 
  -2   3  10        0.44        0.23      0.47 o 
  -1   3  10       23.88       23.53      0.59 o 
   0   3  10       62.24       65.39      1.24 o 
   1   3  10        0.98        1.56      0.37 o 
   2   3  10        5.99        4.72      0.41 o 
   3   3  10        4.79        5.06      0.59 o 
   4   3  10        0.01        1.58      2.13 o 
  -4   4  10       15.43       16.84      2.28 o 
  -3   4  10        9.18       12.00      1.85 o 
  -2   4  10       86.76       91.88      3.07 o 
  -1   4  10       99.92      109.77      2.86 o 
   0   4  10       76.98       87.53      1.78 o 
   1   4  10        8.74        8.32      0.49 o 
   2   4  10        9.55       11.02      0.65 o 
   3   4  10       13.39       15.17      1.08 o 
   4   4  10        3.01        3.03      1.78 o 
  -4   5  10        1.00       -0.11      1.03 o 
  -3   5  10        0.75       -0.35      0.72 o 
  -2   5  10        9.36        8.64      0.82 o 
  -1   5  10       52.54       45.14      1.54 o 
   0   5  10        4.82        6.76      0.53 o 
   1   5  10       47.51       41.73      1.20 o 
   2   5  10        7.35        5.18      0.65 o 
   3   5  10       48.09       42.76      2.16 o 
   4   5  10        0.00       -1.21      1.21 o 
  -3   6  10        3.45        2.08      0.90 o 
  -2   6  10        1.57        0.61      0.84 o 
  -1   6  10       19.65       13.74      0.82 o 
   0   6  10       34.77       30.81      1.06 o 
   1   6  10       20.15       18.67      0.87 o 
   2   6  10       31.97       31.74      1.67 o 
   3   6  10        7.63       10.14      1.28 o 
  -3   7  10        0.39       -0.24      0.89 o 
  -2   7  10        3.01        3.56      0.96 o 
  -1   7  10        8.69        7.82      0.83 o 
   0   7  10        0.03        1.07      0.47 o 
   1   7  10        0.68        2.01      0.67 o 
   2   7  10        5.00        5.45      0.90 o 
   3   7  10        3.19        3.79      3.72 o 
  -2   8  10        4.55        7.86      1.95 o 
  -1   8  10        2.05        2.09      0.89 o 
   0   8  10        0.61        1.05      0.77 o 
   1   8  10        5.06        6.72      0.96 o 
   2   8  10        0.51        1.10      1.34 o 
  -1   9  10        2.26        2.47      1.55 o 
   0   9  10        5.75        3.21      1.16 o 
   1   9  10        0.44        0.07      0.72 o 
  -3   0  11       25.18       27.59      1.32 o 
  -1   0  11      114.56      120.57      3.49 o 
   1   0  11       25.59       31.04      1.48 o 
   3   0  11       99.01      118.66      4.06 o 
  -4   1  11       11.40       12.55      1.27 o 
  -3   1  11       63.12       65.30      2.02 o 
  -2   1  11        7.99       10.16      0.57 o 
  -1   1  11       80.60       78.99      1.61 o 
   0   1  11       69.14       60.54      1.47 o 
   1   1  11        1.14        1.22      0.30 o 
   2   1  11      185.26      186.69      4.04 o 
   3   1  11       20.84       20.09      0.90 o 
   4   1  11       16.80       16.15      1.35 o 
  -4   2  11        0.07       -0.51      0.71 o 
  -3   2  11        4.31        4.61      0.64 o 
  -2   2  11        0.19       -0.39      0.39 o 
  -1   2  11        7.93        4.02      0.41 o 
   0   2  11       17.05       19.05      0.49 o 
   1   2  11      371.27      364.13      5.34 o 
   2   2  11        0.22       -0.05      0.25 o 
   3   2  11        5.69        5.05      0.66 o 
   4   2  11        0.03        0.33      0.56 o 
  -4   3  11       22.73       18.96      2.28 o 
  -3   3  11       17.28       17.02      2.39 o 
  -2   3  11        3.35        2.87      0.43 o 
  -1   3  11       18.06       14.22      0.49 o 
   0   3  11       98.83      105.94      1.87 o 
   1   3  11       38.54       41.42      0.96 o 
   2   3  11        4.25        5.37      0.70 o 
   3   3  11        0.06        0.26      0.69 o 
   4   3  11        1.57        1.20      1.06 o 
  -4   4  11        1.78        4.36      1.64 o 
  -3   4  11        2.83        3.04      0.99 o 
  -2   4  11       20.62       18.16      0.93 o 
  -1   4  11       54.98       55.32      1.54 o 
   0   4  11      196.40      213.29      3.86 o 
   1   4  11       30.28       34.31      0.96 o 
   2   4  11        0.49        0.45      0.33 o 
   3   4  11        1.97        3.02      0.65 o 
   4   4  11        1.09        0.52      1.25 o 
  -4   5  11        0.34        1.36      1.68 o 
  -3   5  11        8.40        6.94      1.38 o 
  -2   5  11        3.27        3.28      0.81 o 
  -1   5  11       18.32       15.89      1.07 o 
   0   5  11        9.94       10.91      0.59 o 
   1   5  11       13.91       16.79      0.78 o 
   2   5  11      129.24      127.52      3.64 o 
   3   5  11        3.15        1.65      0.66 o 
  -3   6  11        2.09        3.61      0.98 o 
  -2   6  11        1.86       -0.32      0.76 o 
  -1   6  11        5.99        4.14      0.72 o 
   0   6  11        2.41        4.32      0.53 o 
   1   6  11       37.50       33.86      1.52 o 
   2   6  11        6.38        5.78      0.93 o 
   3   6  11       26.98       22.27      2.23 o 
  -3   7  11        1.44        3.37      1.22 o 
  -2   7  11        0.00        0.46      1.14 o 
  -1   7  11        1.22        1.70      0.72 o 
   0   7  11       22.55       17.72      0.94 o 
   1   7  11        0.92        0.63      0.66 o 
   2   7  11        0.57        0.20      0.69 o 
   3   7  11        0.24        0.02      1.64 o 
  -2   8  11        3.27        5.20      1.67 o 
  -1   8  11        0.20       -0.10      0.75 o 
   0   8  11        6.54        8.09      1.08 o 
   1   8  11        2.31        4.56      1.06 o 
   2   8  11        3.08        4.41      2.00 o 
  -1   9  11        1.98        5.34      4.61 o 
   0   9  11        0.42       -0.42      0.97 o 
   1   9  11        1.12        0.33      0.88 o 
  -4   0  12        0.98        1.57      1.15 o 
  -2   0  12        0.51        0.36      0.71 o 
   0   0  12     2839.00     2956.82     80.99 o 
   2   0  12       39.50       37.47      1.19 o 
   4   0  12      257.40      325.33     24.78 o 
  -4   1  12        9.54       10.68      1.22 o 
  -3   1  12       36.67       34.00      1.32 o 
  -2   1  12      233.86      243.96      4.27 o 
  -1   1  12       28.99       23.31      0.61 o 
   0   1  12      149.45      170.10      3.30 o 
   1   1  12       89.56      112.30      3.26 o 
   2   1  12      161.92      159.23      3.46 o 
   3   1  12       95.13       93.41      2.65 o 
   4   1  12       27.70       25.76      1.77 o 
  -4   2  12        0.34        0.89      1.14 o 
  -3   2  12       15.80       17.73      1.01 o 
  -2   2  12       66.64       62.50      1.71 o 
  -1   2  12      292.36      292.00      4.89 o 
   0   2  12      101.38       88.56      1.52 o 
   1   2  12        3.88        3.51      0.31 o 
   2   2  12        2.84        2.65      0.43 o 
   3   2  12        7.00        8.55      0.77 o 
   4   2  12        3.13        4.25      0.94 o 
  -4   3  12        2.01        2.35      0.98 o 
  -3   3  12        0.00       -0.05      0.43 o 
  -2   3  12        7.60       10.14      0.73 o 
  -1   3  12       31.77       30.32      0.97 o 
   0   3  12        1.80        2.47      0.30 o 
   1   3  12       28.39       30.34      0.81 o 
   2   3  12        0.07       -0.05      0.30 o 
   3   3  12        4.84        4.40      0.97 o 
   4   3  12        0.70        0.44      0.99 o 
  -4   4  12        3.82        8.00      1.71 o 
  -3   4  12        0.92        0.66      0.71 o 
  -2   4  12        0.16        0.21      0.41 o 
  -1   4  12       50.10       44.50      1.05 o 
   0   4  12      101.50       92.98      1.93 o 
   1   4  12       18.18       18.93      0.73 o 
   2   4  12       15.92       16.05      0.75 o 
   3   4  12       11.25       12.70      1.19 o 
   4   4  12        4.21        3.96      2.28 o 
  -4   5  12        0.37        0.01      0.86 o 
  -3   5  12        7.23        6.05      1.16 o 
  -2   5  12       50.19       42.55      2.10 o 
  -1   5  12        2.64        1.34      0.34 o 
   0   5  12        7.97        9.48      0.57 o 
   1   5  12       13.42       12.21      0.68 o 
   2   5  12        0.13        0.08      0.49 o 
   3   5  12       25.29       23.63      1.80 o 
  -3   6  12        0.58        0.64      0.85 o 
  -2   6  12        0.09        0.17      0.67 o 
  -1   6  12       10.42       12.55      0.79 o 
   0   6  12       11.07        8.67      0.64 o 
   1   6  12       17.51       15.87      1.03 o 
   2   6  12       10.73       11.59      1.36 o 
   3   6  12       31.00       23.94      5.75 o 
  -3   7  12        0.23        3.37      2.08 o 
  -2   7  12        0.12        0.68      1.34 o 
  -1   7  12        0.26        0.78      0.64 o 
   0   7  12        0.93        0.64      0.49 o 
   1   7  12       22.94       19.92      1.21 o 
   2   7  12        2.57        6.21      0.95 o 
   3   7  12        8.95        9.56      2.18 o 
  -2   8  12        4.46        6.69      1.30 o 
  -1   8  12        0.47        0.61      0.64 o 
   0   8  12        1.73        1.49      0.71 o 
   1   8  12        0.71       -0.04      0.55 o 
   2   8  12        0.11       -1.20      1.41 o 
  -1   9  12        0.10        0.27      1.24 o 
   0   9  12        0.01       -0.41      0.99 o 
   1   9  12        1.29        1.99      1.14 o 
  -3   0  13        2.66        2.53      0.71 o 
  -1   0  13       45.53       51.64      1.50 o 
   1   0  13      448.49      513.73     15.77 o 
   3   0  13       33.08       34.45      3.02 o 
  -4   1  13        0.92        1.86      1.63 o 
  -3   1  13        0.34        0.70      0.45 o 
  -2   1  13       16.67       14.11      0.54 o 
  -1   1  13      373.96      386.58      6.10 o 
   0   1  13       65.83       53.01      0.88 o 
   1   1  13      514.71      538.14      8.56 o 
   2   1  13      192.62      198.62      3.51 o 
   3   1  13        0.07        1.07      0.66 o 
   4   1  13       22.16       18.21      1.91 o 
  -4   2  13        0.09       -0.14      0.87 o 
  -3   2  13        0.02        0.61      0.46 o 
  -2   2  13       38.62       40.37      1.30 o 
  -1   2  13       41.74       40.97      1.14 o 
   0   2  13        0.39        0.04      0.18 o 
   1   2  13       73.38       59.67      1.60 o 
   2   2  13       27.47       25.57      0.98 o 
   3   2  13        3.47        3.57      0.65 o 
   4   2  13        0.14        0.50      0.66 o 
  -4   3  13        4.72        6.38      1.47 o 
  -3   3  13        3.51        4.36      0.96 o 
  -2   3  13        0.81        0.59      0.37 o 
  -1   3  13       18.62       16.14      0.54 o 
   0   3  13       14.60       13.55      0.52 o 
   1   3  13      107.39      110.39      2.20 o 
   2   3  13       74.10       72.86      1.74 o 
   3   3  13        0.43        0.23      0.59 o 
   4   3  13        0.26       -1.39      2.28 o 
  -4   4  13        4.77        7.59      1.52 o 
  -3   4  13        2.09        3.13      0.90 o 
  -2   4  13        0.01        0.30      0.35 o 
  -1   4  13       17.43       16.91      0.66 o 
   0   4  13        0.86        0.48      0.31 o 
   1   4  13       66.65       67.62      1.61 o 
   2   4  13        1.39        1.72      0.45 o 
   3   4  13        0.46        1.11      1.30 o 
   4   4  13        0.32        3.37      2.28 o 
  -3   5  13       14.45       11.94      1.35 o 
  -2   5  13        0.46        1.84      0.83 o 
  -1   5  13       32.45       30.06      1.39 o 
   0   5  13        0.15        0.49      0.39 o 
   1   5  13       69.78       75.48      2.84 o 
   2   5  13      230.57      232.15      6.74 o 
   3   5  13        7.01        7.99      1.27 o 
  -3   6  13        0.92        1.29      0.93 o 
  -2   6  13       10.52       10.36      1.20 o 
  -1   6  13        1.65        1.21      0.50 o 
   0   6  13        7.21        6.47      0.61 o 
   1   6  13       62.08       58.22      1.78 o 
   2   6  13        1.96        0.19      0.61 o 
   3   6  13        0.00       -0.35      1.12 o 
  -3   7  13        0.01       -1.24      1.24 o 
  -2   7  13        0.07       -0.44      0.66 o 
  -1   7  13        0.10        0.32      0.60 o 
   0   7  13        0.78        0.84      0.64 o 
   1   7  13        1.46        1.86      0.82 o 
   2   7  13        0.55        1.87      1.47 o 
  -2   8  13        2.47        5.11      1.34 o 
  -1   8  13        0.01        0.39      0.87 o 
   0   8  13        0.78        0.21      0.74 o 
   1   8  13        0.67        0.74      0.66 o 
   2   8  13        4.60        7.30      1.80 o 
   0   9  13        1.20        2.24      1.58 o 
  -4   0  14       36.57       28.16      2.45 o 
  -2   0  14        5.03        5.20      0.55 o 
   0   0  14      596.17      652.08     18.61 o 
   2   0  14       74.43       72.72      5.69 o 
   4   0  14       31.95       33.17      3.77 o 
  -4   1  14        1.76        1.94      0.80 o 
  -3   1  14       14.22       14.73      0.92 o 
  -2   1  14        7.11        6.78      0.45 o 
  -1   1  14      202.33      215.46      3.69 o 
   0   1  14      115.56       94.80      1.45 o 
   1   1  14        0.12        0.17      0.39 o 
   2   1  14       59.28       53.98      1.41 o 
   3   1  14      114.10      111.82      3.28 o 
   4   1  14        9.07        7.99      1.34 o 
  -4   2  14        0.03        0.02      0.76 o 
  -3   2  14        1.44        1.14      0.51 o 
  -2   2  14        0.09       -0.16      0.37 o 
  -1   2  14        0.49        1.03      0.29 o 
   0   2  14       46.25       42.11      0.85 o 
   1   2  14      151.23      128.98      2.61 o 
   2   2  14       91.30       82.48      2.15 o 
   3   2  14       80.79       83.25      2.69 o 
   4   2  14        1.66        1.71      1.07 o 
  -4   3  14        0.06        2.02      1.39 o 
  -3   3  14        1.74        0.51      0.49 o 
  -2   3  14        1.50        2.14      0.77 o 
  -1   3  14       59.24       56.13      1.27 o 
   0   3  14       37.63       31.22      0.83 o 
   1   3  14        1.36        1.65      0.27 o 
   2   3  14        3.41        3.47      0.39 o 
   3   3  14        4.22        4.54      0.68 o 
   4   3  14        0.32        0.10      1.69 o 
  -4   4  14        0.02       -1.88      1.88 o 
  -3   4  14        5.87        5.00      1.03 o 
  -2   4  14       51.32       50.39      1.77 o 
  -1   4  14        0.17        0.15      0.28 o 
   0   4  14        5.25        6.30      0.48 o 
   1   4  14       13.14       14.08      0.66 o 
   2   4  14        1.57        2.28      0.57 o 
   3   4  14       12.12       12.12      1.36 o 
   4   4  14        1.06        2.08      2.68 o 
  -3   5  14        2.01        4.03      1.04 o 
  -2   5  14        7.32        9.29      1.39 o 
  -1   5  14        1.08        1.45      0.37 o 
   0   5  14       10.67        9.93      0.65 o 
   1   5  14        4.50        4.24      0.50 o 
   2   5  14       60.30       57.40      2.05 o 
   3   5  14       69.76       64.88      3.45 o 
  -3   6  14        2.15        1.48      1.54 o 
  -2   6  14        2.10        3.20      2.09 o 
  -1   6  14       18.19       14.34      0.86 o 
   0   6  14       20.91       18.82      1.12 o 
   1   6  14       10.38       10.77      0.76 o 
   2   6  14       69.45       63.48      2.74 o 
   3   6  14        2.32        2.74      1.59 o 
  -2   7  14        0.00        0.59      0.71 o 
  -1   7  14       26.58       27.42      1.62 o 
   0   7  14        7.95        8.43      0.74 o 
   1   7  14        0.06        0.25      0.65 o 
   2   7  14        0.02       -0.31      1.33 o 
  -2   8  14        0.01        0.31      0.96 o 
  -1   8  14        4.00        3.80      1.39 o 
   0   8  14        0.13       -0.39      0.75 o 
   1   8  14        0.13        1.21      1.01 o 
   2   8  14        1.49        1.61      2.03 o 
   0   9  14        1.12        2.15      1.16 o 
  -3   0  15       20.30       21.22      1.76 o 
  -1   0  15       48.99       61.72      1.85 o 
   1   0  15      500.37      562.92     18.57 o 
   3   0  15       32.47       36.58      6.79 o 
  -4   1  15        4.82        3.61      0.89 o 
  -3   1  15       14.91       14.33      0.88 o 
  -2   1  15       21.38       20.54      0.74 o 
  -1   1  15       86.84       83.84      1.66 o 
   0   1  15      162.98      160.40      3.13 o 
   1   1  15       46.98       49.94      1.79 o 
   2   1  15      132.60      120.97      2.69 o 
   3   1  15      367.39      376.82     12.92 o 
   4   1  15       17.51       14.23      1.67 o 
  -4   2  15        0.16       -0.07      0.80 o 
  -3   2  15       14.84       15.54      0.99 o 
  -2   2  15       28.68       27.12      1.06 o 
  -1   2  15        4.88        5.27      0.35 o 
   0   2  15        3.37        3.75      0.41 o 
   1   2  15       29.49       21.85      0.92 o 
   2   2  15       38.75       33.76      1.18 o 
   3   2  15       26.25       26.08      1.25 o 
   4   2  15        1.59       -0.69      0.97 o 
  -4   3  15        0.03        0.91      1.15 o 
  -3   3  15        3.29        4.44      0.78 o 
  -2   3  15        3.11        2.53      0.47 o 
  -1   3  15       49.65       45.25      1.12 o 
   0   3  15      154.03      144.51      2.67 o 
   1   3  15       53.04       46.28      1.07 o 
   2   3  15       15.69       17.23      0.88 o 
   3   3  15       27.19       30.00      1.51 o 
   4   3  15        6.91        8.13      3.27 o 
  -4   4  15        0.19        1.14      1.61 o 
  -3   4  15        6.63        6.30      1.31 o 
  -2   4  15        2.78        2.56      0.47 o 
  -1   4  15        3.38        4.03      0.42 o 
   0   4  15       53.26       50.05      1.43 o 
   1   4  15       53.62       55.96      1.55 o 
   2   4  15        0.65        0.82      1.46 o 
   3   4  15        0.10        0.14      0.76 o 
  -3   5  15       11.10        9.29      1.46 o 
  -2   5  15        1.96        3.48      0.90 o 
  -1   5  15       12.39       11.81      0.63 o 
   0   5  15        5.65        5.96      0.75 o 
   1   5  15       13.58       12.86      0.81 o 
   2   5  15       52.58       49.91      2.26 o 
   3   5  15        9.05        9.26      1.18 o 
  -3   6  15        3.06        2.54      1.11 o 
  -2   6  15        5.08        6.76      1.23 o 
  -1   6  15        8.51        7.40      0.74 o 
   0   6  15        7.24        6.74      0.63 o 
   1   6  15       27.88       27.04      1.17 o 
   2   6  15        0.50        0.57      0.79 o 
   3   6  15        8.51        9.83      1.89 o 
  -2   7  15        0.18        2.68      1.02 o 
  -1   7  15        0.57        0.97      0.74 o 
   0   7  15       51.39       50.09      1.79 o 
   1   7  15       26.90       27.58      1.54 o 
   2   7  15        0.14        0.89      0.76 o 
  -2   8  15        0.69        0.21      0.80 o 
  -1   8  15        0.20        0.96      0.75 o 
   0   8  15        2.12        1.39      0.78 o 
   1   8  15        1.93        3.41      1.13 o 
  -4   0  16        4.00        2.57      1.38 o 
  -2   0  16        8.42        6.64      0.70 o 
   0   0  16      402.91      495.42     13.97 o 
   2   0  16       22.23       18.30      1.51 o 
   4   0  16       10.86        9.35      2.07 o 
  -4   1  16        0.94        1.04      0.96 o 
  -3   1  16        0.44        1.29      0.73 o 
  -2   1  16       52.43       50.32      1.59 o 
  -1   1  16       21.87       23.89      0.91 o 
   0   1  16       33.60       30.17      0.72 o 
   1   1  16       41.09       37.64      1.89 o 
   2   1  16       17.58       13.49      0.94 o 
   3   1  16       48.04       45.47      2.61 o 
   4   1  16       23.24       20.82      1.83 o 
  -4   2  16        0.52        1.29      0.91 o 
  -3   2  16        5.72        5.99      0.74 o 
  -2   2  16      158.68      156.57      4.26 o 
  -1   2  16        4.27        4.74      0.46 o 
   0   2  16       20.55       14.42      0.51 o 
   1   2  16      570.19      542.82     10.58 o 
   2   2  16      126.10      117.68      2.99 o 
   3   2  16        0.71        1.39      0.76 o 
   4   2  16        3.06        4.64      2.43 o 
  -4   3  16        1.00        2.37      1.73 o 
  -3   3  16        1.51        1.46      0.77 o 
  -2   3  16        0.05        0.98      0.40 o 
  -1   3  16        6.34        6.40      0.48 o 
   0   3  16        2.34        2.19      0.37 o 
   1   3  16       78.81       72.90      2.54 o 
   2   3  16       13.34       13.65      1.55 o 
   3   3  16        7.57        7.64      0.82 o 
   4   3  16        0.40        1.25      1.15 o 
  -4   4  16        0.09        1.89      1.15 o 
  -3   4  16        0.89        0.53      0.90 o 
  -2   4  16        0.16        0.35      0.43 o 
  -1   4  16        3.86        4.24      0.51 o 
   0   4  16      163.17      160.60      3.39 o 
   1   4  16      545.39      561.89     11.92 o 
   2   4  16       28.53       29.22      1.30 o 
   3   4  16        5.47        3.62      1.16 o 
  -3   5  16        0.20       -0.48      1.01 o 
  -2   5  16       31.11       29.41      1.87 o 
  -1   5  16        0.07       -0.38      0.38 o 
   0   5  16        0.36        0.82      0.38 o 
   1   5  16       74.76       75.19      2.12 o 
   2   5  16       14.58       14.82      1.52 o 
   3   5  16        1.19        0.65      0.81 o 
  -3   6  16        2.18        1.67      0.85 o 
  -2   6  16        2.42        2.96      1.02 o 
  -1   6  16        2.97        3.52      0.74 o 
   0   6  16       10.23       11.32      0.80 o 
   1   6  16       35.40       36.86      1.45 o 
   2   6  16        1.83        1.11      0.78 o 
   3   6  16        0.20       -0.80      1.30 o 
  -2   7  16        0.40       -0.15      1.11 o 
  -1   7  16        0.04       -0.50      0.69 o 
   0   7  16        3.01        3.92      0.72 o 
   1   7  16        1.02        1.71      0.77 o 
   2   7  16        0.16        0.88      0.85 o 
  -1   8  16        8.06        7.42      1.08 o 
   0   8  16        1.23        1.03      0.84 o 
   1   8  16        0.41       -0.18      0.89 o 
  -3   0  17       27.39       25.95      3.52 o 
  -1   0  17      167.32      171.37      4.59 o 
   1   0  17       63.77       66.70      2.87 o 
   3   0  17       10.04       11.93      2.33 o 
  -4   1  17        1.38        0.63      0.82 o 
  -3   1  17        0.00        0.17      0.53 o 
  -2   1  17       29.31       28.21      0.94 o 
  -1   1  17      237.37      263.18      5.05 o 
   0   1  17       20.90       23.99      0.56 o 
   1   1  17      136.17      137.75      3.99 o 
   2   1  17        1.55        2.91      0.62 o 
   3   1  17        2.85        7.08      2.86 o 
   4   1  17        0.00        2.33      1.21 o 
  -4   2  17        0.37        0.90      0.93 o 
  -3   2  17        0.06       -0.54      0.54 o 
  -2   2  17        0.07        0.74      0.49 o 
  -1   2  17        7.54        8.66      0.58 o 
   0   2  17        2.32        3.31      0.36 o 
   1   2  17      109.22      105.68      2.41 o 
   2   2  17      397.89      380.55      8.78 o 
   3   2  17       38.60       36.81      2.12 o 
   4   2  17        0.05       -0.37      1.00 o 
  -4   3  17        7.04        5.46      1.19 o 
  -3   3  17        0.03       -0.28      0.52 o 
  -2   3  17        0.01       -0.06      0.38 o 
  -1   3  17       73.91       73.51      1.74 o 
   0   3  17        3.97        4.07      0.39 o 
   1   3  17       21.01       19.22      0.86 o 
   2   3  17       90.15       92.22      2.77 o 
   3   3  17        0.38        0.44      0.79 o 
   4   3  17       30.60       30.36      3.47 o 
  -3   4  17        0.67        1.44      0.85 o 
  -2   4  17        2.95        4.09      0.72 o 
  -1   4  17       26.69       26.53      1.06 o 
   0   4  17        1.44        0.26      0.32 o 
   1   4  17      143.72      144.02      3.89 o 
   2   4  17      164.70      164.36      5.08 o 
   3   4  17        3.84        5.39      1.33 o 
  -3   5  17        0.74        1.10      1.13 o 
  -2   5  17        6.45        5.20      0.82 o 
  -1   5  17       18.49       15.78      0.79 o 
   0   5  17        0.28        1.05      0.48 o 
   1   5  17       54.47       54.91      1.79 o 
   2   5  17       13.05       10.93      0.93 o 
   3   5  17        0.79        1.95      1.43 o 
  -3   6  17        0.67        0.05      0.72 o 
  -2   6  17        1.63        3.47      1.29 o 
  -1   6  17        4.52        4.41      0.78 o 
   0   6  17        3.48        5.90      0.65 o 
   1   6  17        4.51        3.92      0.76 o 
   2   6  17       10.26       11.80      1.35 o 
   3   6  17        1.08        2.54      2.33 o 
  -2   7  17        0.06        0.90      0.83 o 
  -1   7  17        4.10        5.29      0.90 o 
   0   7  17        0.67        2.37      0.74 o 
   1   7  17        7.73        8.54      1.12 o 
   2   7  17        1.07        2.41      1.01 o 
  -1   8  17        1.92        0.31      0.89 o 
   0   8  17        1.29        2.43      5.10 o 
   1   8  17        4.34        8.39      1.39 o 
  -4   0  18        6.11        6.28      1.54 o 
  -2   0  18        3.20        3.34      0.62 o 
   0   0  18      115.77      121.59      2.77 o 
   2   0  18      120.77      122.40      5.49 o 
   4   0  18        2.12        4.05      1.64 o 
  -4   1  18        0.11        1.72      0.87 o 
  -3   1  18        0.05        0.14      0.49 o 
  -2   1  18        0.03       -0.48      0.48 o 
  -1   1  18       43.70       50.15      1.33 o 
   0   1  18      274.72      269.51      4.17 o 
   1   1  18        5.26        3.47      0.54 o 
   2   1  18       47.40       46.55      1.90 o 
   3   1  18       10.94       13.34      1.33 o 
   4   1  18        1.69        0.52      0.93 o 
  -4   2  18        0.15        0.19      0.91 o 
  -3   2  18        5.04        5.73      0.73 o 
  -2   2  18        0.12        0.18      0.59 o 
  -1   2  18        0.98        0.94      0.40 o 
   0   2  18       30.79       29.12      0.75 o 
   1   2  18       29.86       25.80      1.28 o 
   2   2  18      516.88      519.04     15.20 o 
   3   2  18        1.88        0.73      0.81 o 
   4   2  18        0.56        0.08      0.97 o 
  -4   3  18        0.61        2.36      1.14 o 
  -3   3  18       15.60       14.10      1.05 o 
  -2   3  18        7.83        7.62      0.68 o 
  -1   3  18      190.65      186.45      3.82 o 
   0   3  18       76.58       67.13      1.61 o 
   1   3  18       68.64       64.19      1.93 o 
   2   3  18        0.29       -0.49      0.55 o 
   3   3  18       12.41       12.70      1.39 o 
  -3   4  18        5.38        3.73      0.89 o 
  -2   4  18        0.03        0.68      0.46 o 
  -1   4  18        3.12        4.71      0.47 o 
   0   4  18      309.89      298.12      6.21 o 
   1   4  18        8.27        7.31      1.25 o 
   2   4  18        6.90        7.32      0.82 o 
   3   4  18        7.69        9.64      1.61 o 
  -3   5  18        0.88        0.71      0.80 o 
  -2   5  18        0.59        0.76      0.95 o 
  -1   5  18       23.84       23.81      1.01 o 
   0   5  18        6.08        6.61      0.60 o 
   1   5  18        0.85        2.15      0.61 o 
   2   5  18       14.84       14.20      1.01 o 
   3   5  18        3.18        3.03      1.18 o 
  -3   6  18        0.64        0.30      0.83 o 
  -2   6  18        1.86        2.59      0.85 o 
  -1   6  18        1.65        1.95      0.87 o 
   0   6  18       13.04       13.40      0.87 o 
   1   6  18        0.20        1.64      0.66 o 
   2   6  18        0.84        4.59      2.18 o 
  -2   7  18        0.04        0.66      0.93 o 
  -1   7  18        0.71        0.70      0.73 o 
   0   7  18       16.65       14.31      1.11 o 
   1   7  18        0.35        1.28      0.90 o 
   2   7  18        1.31        1.89      0.96 o 
  -1   8  18       13.27       15.06      1.72 o 
   0   8  18        5.30        2.18      1.48 o 
   1   8  18        2.61        5.15      1.37 o 
  -3   0  19        0.60       -0.49      0.83 o 
  -1   0  19        4.16        4.37      0.60 o 
   1   0  19      121.90      105.42      4.49 o 
   3   0  19       14.42       14.31      1.72 o 
  -4   1  19        1.53        0.72      1.07 o 
  -3   1  19        3.27        3.77      0.70 o 
  -2   1  19        6.23        6.10      0.57 o 
  -1   1  19        7.99        7.96      0.81 o 
   0   1  19        8.74        7.20      0.50 o 
   1   1  19       35.75       32.21      1.35 o 
   2   1  19        2.28        2.13      0.64 o 
   3   1  19        2.70        4.66      0.99 o 
   4   1  19        2.25        2.35      1.07 o 
  -4   2  19        1.13        1.08      0.96 o 
  -3   2  19       25.62       21.81      1.35 o 
  -2   2  19        1.31        1.71      0.58 o 
  -1   2  19        1.93        2.71      0.44 o 
   0   2  19       56.42       54.61      1.51 o 
   1   2  19       48.50       38.85      1.98 o 
   2   2  19        2.76       -0.67      0.67 o 
   3   2  19       54.46       47.64      2.51 o 
  -3   3  19        8.20        8.63      0.87 o 
  -2   3  19        0.30        0.41      0.48 o 
  -1   3  19        0.90        1.74      0.65 o 
   0   3  19     1320.88     1312.59     35.69 o 
   1   3  19       76.56       71.44      2.16 o 
   2   3  19        2.22        3.84      0.72 o 
   3   3  19        1.21        1.55      0.90 o 
  -3   4  19        5.84        6.74      1.04 o 
  -2   4  19        6.85        6.81      0.73 o 
  -1   4  19       17.16       16.73      0.80 o 
   0   4  19       52.27       45.56      1.34 o 
   1   4  19      145.10      141.28      3.95 o 
   2   4  19        7.46        8.14      1.11 o 
   3   4  19       12.24       11.99      1.69 o 
  -3   5  19        1.63       -0.39      0.82 o 
  -2   5  19        5.64        4.97      0.88 o 
  -1   5  19        6.75        6.94      0.95 o 
   0   5  19       12.72       13.19      0.89 o 
   1   5  19        3.33        4.25      0.72 o 
   2   5  19       11.79        9.64      1.02 o 
   3   5  19        0.52       -0.62      0.89 o 
  -2   6  19        0.47        0.01      0.64 o 
  -1   6  19        0.45        0.11      0.59 o 
   0   6  19        6.57        6.34      0.71 o 
   1   6  19        8.61       10.47      0.96 o 
   2   6  19        0.09       -0.24      0.70 o 
  -2   7  19        2.68        3.36      1.08 o 
  -1   7  19        3.32        3.85      0.96 o 
   0   7  19       15.39       17.26      1.37 o 
   1   7  19        0.12       -0.46      0.77 o 
   2   7  19        6.43        8.32      1.51 o 
  -1   8  19        2.02        6.30      1.93 o 
   0   8  19        0.06        0.25      1.21 o 
  -4   0  20        0.24        0.42      1.29 o 
  -2   0  20        8.03        9.57      0.97 o 
   0   0  20      119.08      121.96      4.83 o 
   2   0  20       11.71       11.81      1.45 o 
   4   0  20        0.84       -0.10      2.08 o 
  -4   1  20        0.92        0.85      0.96 o 
  -3   1  20        5.72        6.30      0.82 o 
  -2   1  20        1.43        1.97      0.48 o 
  -1   1  20        0.65        0.53      0.35 o 
   0   1  20       22.42       18.72      0.72 o 
   1   1  20        4.74        6.75      0.80 o 
   2   1  20       27.91       25.55      1.50 o 
   3   1  20        0.03       -0.34      0.95 o 
  -4   2  20        0.01        3.21      1.20 o 
  -3   2  20        0.21        0.32      0.83 o 
  -2   2  20      202.74      229.17      8.12 o 
  -1   2  20       49.96       49.13      1.43 o 
   0   2  20       94.11       88.55      2.89 o 
   1   2  20        5.01        6.36      0.95 o 
   2   2  20       62.58       62.01      2.59 o 
   3   2  20       18.90       18.12      1.47 o 
  -3   3  20        0.24        0.08      0.78 o 
  -2   3  20        4.60        4.07      0.68 o 
  -1   3  20       13.52       13.84      0.73 o 
   0   3  20        5.67        7.75      1.35 o 
   1   3  20      783.03      756.01     17.60 o 
   2   3  20       32.61       34.93      2.16 o 
   3   3  20       20.86       20.59      1.70 o 
  -3   4  20        1.33        2.54      0.94 o 
  -2   4  20       25.13       24.17      1.30 o 
  -1   4  20       17.28       15.41      0.81 o 
   0   4  20        9.34        9.73      0.67 o 
   1   4  20        3.92        7.03      2.01 o 
   2   4  20        1.45        0.49      0.64 o 
   3   4  20       23.04       23.44      4.03 o 
  -3   5  20        2.71        1.25      0.88 o 
  -2   5  20        1.00        1.20      0.71 o 
  -1   5  20        0.08        1.35      0.72 o 
   0   5  20        0.26       -0.13      0.37 o 
   1   5  20       23.02       23.42      1.31 o 
   2   5  20        3.00        5.45      0.96 o 
   3   5  20        0.13        0.94      0.99 o 
  -2   6  20        0.10        0.93      0.78 o 
  -1   6  20        0.17        0.26      0.59 o 
   0   6  20        1.43        2.38      0.67 o 
   1   6  20        0.10        0.00      0.57 o 
   2   6  20        1.92        2.93      1.32 o 
  -2   7  20        2.58        4.69      1.06 o 
  -1   7  20        0.00       -0.24      0.72 o 
   0   7  20        0.32       -0.80      0.80 o 
   1   7  20       11.45       13.12      2.61 o 
   0   8  20        1.82        2.54      1.44 o 
  -3   0  21        0.02       -0.81      1.02 o 
  -1   0  21       79.71       87.30      3.85 o 
   1   0  21       12.35       12.32      3.12 o 
   3   0  21        0.06       -0.84      1.04 o 
  -4   1  21        0.22        1.02      1.14 o 
  -3   1  21        8.08        8.25      1.09 o 
  -2   1  21        0.10        1.12      0.47 o 
  -1   1  21       14.50       14.63      0.69 o 
   0   1  21       15.64       13.50      0.84 o 
   1   1  21      121.94      108.51      4.13 o 
   2   1  21       21.30       21.42      1.40 o 
   3   1  21        2.30        6.06      1.07 o 
  -3   2  21        0.58        2.68      0.77 o 
  -2   2  21       18.01       19.39      1.36 o 
  -1   2  21      334.12      343.78      7.73 o 
   0   2  21       72.17       68.92      1.90 o 
   1   2  21      156.43      162.50      5.17 o 
   2   2  21       11.79        9.40      0.96 o 
   3   2  21       20.87       20.48      1.76 o 
  -3   3  21        2.29        1.90      0.86 o 
  -2   3  21       22.70       22.07      1.41 o 
  -1   3  21      100.28       93.78      2.93 o 
   0   3  21       57.14       56.27      1.77 o 
   1   3  21       38.05       31.86      1.42 o 
   2   3  21        2.03        1.94      1.42 o 
   3   3  21        8.75        9.20      1.17 o 
  -3   4  21        0.02        0.41      0.80 o 
  -2   4  21        2.96        3.88      0.76 o 
  -1   4  21      103.38      101.89      2.66 o 
   0   4  21       77.27       79.41      2.47 o 
   1   4  21        0.00        0.40      0.58 o 
   2   4  21        6.71        7.07      1.01 o 
   3   4  21        1.13        0.85      1.04 o 
  -3   5  21        0.10       -0.03      0.79 o 
  -2   5  21        5.99        7.04      1.11 o 
  -1   5  21       43.41       44.10      1.77 o 
   0   5  21        0.00        1.65      0.55 o 
   1   5  21       19.21       22.16      1.27 o 
   2   5  21       13.64       14.48      1.37 o 
  -2   6  21        0.43        0.06      0.79 o 
  -1   6  21        1.03        0.39      0.66 o 
   0   6  21        0.36        0.99      0.63 o 
   1   6  21        0.53        0.31      0.69 o 
   2   6  21        0.03        0.46      1.03 o 
  -1   7  21        1.49        0.54      1.01 o 
   0   7  21        1.49        1.63      0.82 o 
   1   7  21       10.09       11.28      1.32 o 
  -2   0  22        1.72        2.11      0.74 o 
   0   0  22       13.45        7.93      1.05 o 
   2   0  22       79.11       75.74      4.41 o 
  -3   1  22       16.48       16.77      1.41 o 
  -2   1  22       20.75       22.88      1.16 o 
  -1   1  22        3.43        3.80      0.46 o 
   0   1  22       54.92       48.79      1.93 o 
   1   1  22        3.33        2.80      0.70 o 
   2   1  22       80.09       75.41      4.16 o 
   3   1  22        0.50        1.24      1.48 o 
  -3   2  22        0.28        0.78      0.87 o 
  -2   2  22        0.73        1.95      0.64 o 
  -1   2  22       74.27       71.96      2.00 o 
   0   2  22       13.92       11.33      0.73 o 
   1   2  22       17.06       15.94      1.14 o 
   2   2  22        1.27       -0.03      0.99 o 
   3   2  22        6.14        6.55      1.15 o 
  -3   3  22       12.50       13.21      1.33 o 
  -2   3  22        3.14        2.57      0.65 o 
  -1   3  22      247.87      237.08      5.34 o 
   0   3  22        1.16        1.24      0.58 o 
   1   3  22       43.09       44.17      2.06 o 
   2   3  22        0.68        0.68      0.62 o 
   3   3  22        2.03        1.88      0.88 o 
  -3   4  22        0.21       -0.19      0.82 o 
  -2   4  22       21.07       23.17      1.35 o 
  -1   4  22      104.46      105.78      2.88 o 
   0   4  22      135.75      130.82      5.86 o 
   1   4  22        6.95        6.65      0.72 o 
   2   4  22       15.19       18.05      1.39 o 
   3   4  22        1.36        1.56      1.22 o 
  -2   5  22        1.13        2.84      0.92 o 
  -1   5  22        2.32        3.54      0.69 o 
   0   5  22       20.82       23.41      1.26 o 
   1   5  22        0.29        0.19      0.53 o 
   2   5  22       23.27       22.05      1.86 o 
  -2   6  22        2.38        1.58      0.91 o 
  -1   6  22        1.87        3.95      1.06 o 
   0   6  22        1.32        0.72      0.63 o 
   1   6  22       12.87       12.76      1.12 o 
   2   6  22        0.44        0.66      1.13 o 
  -1   7  22        4.70        5.95      1.29 o 
   0   7  22       14.31       17.02      1.90 o 
   1   7  22        0.57       -0.33      1.04 o 
  -3   0  23        0.14       -0.89      1.39 o 
  -1   0  23        0.10       -0.20      0.58 o 
   1   0  23      119.13       95.82      7.63 o 
   3   0  23        0.01       -1.04      1.04 o 
  -3   1  23       26.03       28.57      1.89 o 
  -2   1  23       42.44       46.88      1.96 o 
  -1   1  23       17.74       18.45      0.86 o 
   0   1  23       37.05       39.48      1.74 o 
   1   1  23       46.02       38.37      2.23 o 
   2   1  23        0.76        1.40      0.74 o 
   3   1  23        0.19        0.81      0.81 o 
  -3   2  23       20.33       21.29      1.48 o 
  -2   2  23       46.22       54.64      2.43 o 
  -1   2  23        0.57        1.73      0.63 o 
   0   2  23       71.51       67.10      3.22 o 
   1   2  23        8.49        8.93      1.29 o 
   2   2  23       11.24       11.07      1.34 o 
   3   2  23        0.42        1.72      0.90 o 
  -3   3  23        0.00        0.43      0.95 o 
  -2   3  23        0.15        0.21      0.54 o 
  -1   3  23       22.14       20.57      0.97 o 
   0   3  23       73.27       69.72      2.16 o 
   1   3  23       19.96       19.47      1.53 o 
   2   3  23       15.09       14.83      1.37 o 
   3   3  23        0.71        1.68      0.98 o 
  -3   4  23        1.53        0.90      0.86 o 
  -2   4  23        6.68        6.64      0.89 o 
  -1   4  23        4.70        4.34      0.60 o 
   0   4  23      161.29      172.38      5.83 o 
   1   4  23        3.68        4.02      0.81 o 
   2   4  23       15.87       15.87      1.38 o 
   3   4  23        9.62       15.80      2.45 o 
  -2   5  23       21.67       20.77      1.63 o 
  -1   5  23       10.75       10.10      1.11 o 
   0   5  23        1.23        3.02      0.65 o 
   1   5  23        0.40        0.60      0.70 o 
   2   5  23        9.05        9.82      1.57 o 
  -2   6  23        0.62       -0.08      0.85 o 
  -1   6  23        0.78        0.15      0.83 o 
   0   6  23        9.94       12.08      1.16 o 
   1   6  23       10.05       12.83      1.37 o 
   2   6  23        1.83        3.86      1.36 o 
  -1   7  23        1.08        0.89      1.45 o 
   0   7  23       10.07       15.69      2.20 o 
  -2   0  24        0.02        0.51      0.67 o 
   0   0  24       58.75       51.81      3.05 o 
   2   0  24        0.00       -0.13      0.80 o 
  -3   1  24        2.91        3.65      1.50 o 
  -2   1  24       56.15       60.67      2.03 o 
  -1   1  24       12.09       12.66      0.75 o 
   0   1  24       90.68       86.19      3.01 o 
   1   1  24       96.23       86.49      3.34 o 
   2   1  24       27.55       24.37      1.63 o 
   3   1  24        2.22        3.38      1.17 o 
  -3   2  24        5.92        5.31      1.18 o 
  -2   2  24       63.07       62.92      3.33 o 
  -1   2  24       78.90       82.79      2.91 o 
   0   2  24        3.12        3.90      0.75 o 
   1   2  24        2.35        2.76      0.80 o 
   2   2  24        5.66        5.44      1.16 o 
   3   2  24        9.85        9.93      1.31 o 
  -3   3  24        2.00        2.16      1.00 o 
  -2   3  24        0.00       -0.07      0.62 o 
  -1   3  24        2.03        4.49      0.64 o 
   0   3  24       41.88       35.79      1.44 o 
   1   3  24        4.37        5.04      0.85 o 
   2   3  24        2.17        1.72      0.78 o 
   3   3  24        0.70        2.16      1.01 o 
  -3   4  24        0.89        0.57      0.95 o 
  -2   4  24        5.85        5.29      0.86 o 
  -1   4  24       34.19       36.57      1.63 o 
   0   4  24       15.80       15.79      1.82 o 
   1   4  24        1.19        0.72      0.66 o 
   2   4  24       15.80       18.43      1.56 o 
  -2   5  24       31.09       27.46      2.45 o 
  -1   5  24       40.37       43.27      2.16 o 
   0   5  24        0.73       -0.57      0.57 o 
   1   5  24       20.59       23.53      1.60 o 
   2   5  24        4.24        5.26      1.66 o 
  -1   6  24        3.55        6.04      1.21 o 
   0   6  24       15.31       17.64      1.35 o 
   1   6  24        4.04        5.13      1.34 o 
   0   7  24        5.17        6.54      2.38 o 
  -3   0  25       34.62       36.23      3.19 o 
  -1   0  25       99.74      106.66      3.85 o 
   1   0  25       47.22       42.21      2.93 o 
   3   0  25        1.00        2.48      1.38 o 
  -3   1  25        9.94       11.45      1.32 o 
  -2   1  25        3.55        4.53      0.65 o 
  -1   1  25        4.03        5.67      0.78 o 
   0   1  25        1.93        4.09      0.75 o 
   1   1  25       10.40       10.42      1.01 o 
   2   1  25        1.78        0.28      0.76 o 
   3   1  25       19.10       19.33      2.05 o 
  -3   2  25        0.79       -0.51      0.95 o 
  -2   2  25       22.13       18.77      2.11 o 
  -1   2  25        9.18        9.96      0.77 o 
   0   2  25        3.20        4.93      0.79 o 
   1   2  25       15.85       17.00      1.23 o 
   2   2  25        4.07        3.54      0.92 o 
   3   2  25        0.25        1.75      0.94 o 
  -3   3  25        1.42       -0.37      1.10 o 
  -2   3  25        0.71        0.92      0.62 o 
  -1   3  25        1.08        1.95      0.91 o 
   0   3  25       13.20       14.33      1.16 o 
   1   3  25       13.07       14.20      1.26 o 
   2   3  25        0.75        1.63      0.84 o 
  -2   4  25       26.31       23.26      1.96 o 
  -1   4  25       20.10       19.18      1.50 o 
   0   4  25       14.58       14.72      1.40 o 
   1   4  25        0.95        0.65      0.80 o 
   2   4  25        0.88        0.64      0.78 o 
  -2   5  25        7.89       10.51      1.92 o 
  -1   5  25        6.66        5.90      1.07 o 
   0   5  25        4.40        9.46      1.43 o 
   1   5  25       16.31       14.45      1.33 o 
   2   5  25        0.15        0.28      1.10 o 
  -1   6  25       23.12       30.32      2.52 o 
   0   6  25        1.70        3.28      2.34 o 
   1   6  25        7.27       10.83      1.60 o 
  -2   0  26        1.73        2.78      0.89 o 
   0   0  26      161.28      152.98      7.21 o 
   2   0  26       11.09       13.37      1.81 o 
  -3   1  26       24.60       22.97      1.81 o 
  -2   1  26        7.86       10.70      1.03 o 
  -1   1  26       21.56       22.22      1.51 o 
   0   1  26       18.38       19.23      1.43 o 
   1   1  26        0.55        0.48      0.66 o 
   2   1  26        4.61        5.83      1.09 o 
   3   1  26       10.82       12.33      1.55 o 
  -3   2  26        0.48        1.30      1.23 o 
  -2   2  26        3.31        3.70      0.68 o 
  -1   2  26        0.38        1.08      0.52 o 
   0   2  26        0.16        1.09      0.69 o 
   1   2  26        1.57        1.96      0.82 o 
   2   2  26        0.00        0.57      0.99 o 
  -2   3  26        0.56       -0.29      0.66 o 
  -1   3  26       18.00       19.05      1.17 o 
   0   3  26        0.00        1.16      0.78 o 
   1   3  26        0.61        0.88      0.71 o 
   2   3  26        2.03        1.64      0.99 o 
  -2   4  26        4.51        3.79      1.12 o 
  -1   4  26        7.19        6.01      0.91 o 
   0   4  26        0.85        0.34      0.69 o 
   1   4  26       13.66       14.71      1.40 o 
   2   4  26        7.76        7.39      1.27 o 
  -2   5  26        0.12       -0.98      1.37 o 
  -1   5  26       16.38       15.84      1.42 o 
   0   5  26        0.89        2.01      0.88 o 
   1   5  26       19.40       23.13      1.87 o 
  -1   6  26        2.06        0.55      2.73 o 
   0   6  26       17.33       17.91      2.58 o 
   1   6  26        0.91       -0.93      1.23 o 
  -3   0  27        9.07        9.56      1.72 o 
  -1   0  27       82.73       84.81      6.29 o 
   1   0  27       52.91       37.72      6.99 o 
  -3   1  27        5.98        4.15      1.30 o 
  -2   1  27       30.71       29.47      1.54 o 
  -1   1  27        0.39        1.86      1.42 o 
   0   1  27       14.53       13.22      1.16 o 
   1   1  27        6.76        6.12      0.93 o 
   2   1  27       10.47        9.31      1.30 o 
  -3   2  27        1.42       -1.88      2.18 o 
  -2   2  27        0.05        1.28      0.75 o 
  -1   2  27       18.77       16.69      1.19 o 
   0   2  27       11.89       13.60      1.42 o 
   1   2  27        3.04        4.10      0.95 o 
   2   2  27        5.84        9.14      1.31 o 
  -2   3  27        1.60        2.00      0.82 o 
  -1   3  27        1.98        2.40      0.77 o 
   0   3  27        7.96        8.82      1.01 o 
   1   3  27        0.14       -0.04      0.66 o 
   2   3  27       17.94       18.02      1.61 o 
  -2   4  27        0.46        1.42      1.38 o 
  -1   4  27        2.17        4.00      2.09 o 
   0   4  27        4.54        6.39      1.00 o 
   1   4  27        5.92        6.64      1.08 o 
   2   4  27        1.35        1.89      1.07 o 
  -1   5  27        7.26        5.47      1.58 o 
   0   5  27        1.16        3.49      1.55 o 
   1   5  27        0.84        0.33      1.02 o 
   0   6  27       12.08       13.55      2.63 o 
  -2   0  28       13.62       13.19      1.93 o 
   0   0  28        8.06       13.16      1.61 o 
   2   0  28        7.75        6.76      1.51 o 
  -2   1  28        8.80       12.23      1.53 o 
  -1   1  28       13.66       15.10      1.25 o 
   0   1  28        1.45        1.45      0.74 o 
   1   1  28        0.06        1.35      0.78 o 
   2   1  28        8.36        9.22      1.39 o 
  -2   2  28        0.00        0.25      0.75 o 
  -1   2  28        0.32        0.61      0.62 o 
   0   2  28        5.82        8.00      1.06 o 
   1   2  28        9.60       11.86      1.20 o 
   2   2  28       30.81       38.10      2.34 o 
  -2   3  28        0.01        0.25      0.83 o 
  -1   3  28        0.31        0.59      0.67 o 
   0   3  28        8.86       10.44      1.21 o 
   1   3  28        0.93        0.08      0.75 o 
   2   3  28        2.90        3.95      1.72 o 
  -2   4  28        4.37        3.47      2.23 o 
  -1   4  28        2.28        2.68      1.78 o 
   0   4  28        0.60       -0.12      0.71 o 
   1   4  28        5.48        9.01      1.19 o 
  -1   5  28        8.08        8.13      1.95 o 
   0   5  28        0.00        0.75      0.77 o 
   1   5  28        0.57        1.38      1.03 o 
  -1   0  29       10.82       10.75      1.61 o 
   1   0  29       66.78       64.32      6.24 o 
  -2   1  29        3.18        2.93      1.95 o 
  -1   1  29       14.89       13.33      1.63 o 
   0   1  29       11.64       13.78      1.63 o 
   1   1  29        3.32        4.69      0.99 o 
   2   1  29        3.79        9.97      1.69 o 
  -2   2  29        4.94        3.22      1.18 o 
  -1   2  29        0.86       -0.13      0.69 o 
   0   2  29        0.00       -0.28      0.82 o 
   1   2  29        5.11        4.61      0.98 o 
   2   2  29        7.29        9.61      1.39 o 
  -2   3  29        0.02       -0.96      1.17 o 
  -1   3  29        2.66        2.60      1.09 o 
   0   3  29       25.85       27.82      1.77 o 
   1   3  29        1.12        1.15      0.86 o 
   2   3  29        0.04        0.36      0.88 o 
  -1   4  29        0.01        0.54      1.18 o 
   0   4  29        3.45        3.43      0.90 o 
   1   4  29        0.23        1.45      0.99 o 
   0   5  29        0.56        1.19      1.12 o 
  -2   0  30        0.00       10.11      2.97 o 
   0   0  30       13.87       11.32      1.76 o 
   2   0  30        0.02       -0.20      1.19 o 
  -2   1  30        4.17        3.82      1.93 o 
  -1   1  30        0.23       -0.55      0.73 o 
   0   1  30        0.08       -0.42      0.67 o 
   1   1  30        1.22        1.60      0.86 o 
   2   1  30        2.02        2.86      1.06 o 
  -2   2  30        1.04        0.11      0.85 o 
  -1   2  30        0.18       -0.36      0.91 o 
   0   2  30        0.01        2.14      2.14 o 
   1   2  30        0.04        0.16      1.30 o 
   2   2  30        9.27       11.67      2.06 o 
  -1   3  30        0.51        0.85      0.99 o 
   0   3  30        0.07        0.27      0.87 o 
   1   3  30       31.55       34.04      2.21 o 
  -1   4  30        2.05        2.87      1.12 o 
   0   4  30        9.06       10.13      1.30 o 
   1   4  30        1.71        0.85      0.84 o 
  -1   0  31        2.79        4.67      1.57 o 
   1   0  31        0.53        0.87      1.14 o 
  -2   1  31        1.62        2.23      1.43 o 
  -1   1  31        5.09        6.35      1.06 o 
   0   1  31        0.96        2.54      0.87 o 
   1   1  31        6.91       10.34      1.45 o 
  -1   2  31        3.43        6.69      1.31 o 
   0   2  31       10.56       13.76      1.45 o 
   1   2  31        4.68        6.55      1.13 o 
  -1   3  31        1.45        0.71      1.00 o 
   0   3  31        5.34        7.45      1.23 o 
   1   3  31       13.11       12.14      1.46 o 
   0   4  31        3.50        3.34      1.43 o 
   0   0  32        0.22        0.69      1.49 o 
  -1   1  32        5.04        4.67      1.08 o 
   0   1  32       16.67       13.89      1.44 o 
   1   1  32        4.49        6.99      1.22 o 
  -1   2  32       14.08       15.61      2.02 o 
   0   2  32        0.14        0.48      1.06 o 
   1   2  32        0.66        1.03      0.95 o 
   0   3  32        0.16        0.74      1.00 o 
  -1   0  33        0.46        0.83      1.11 o 
   1   0  33        3.26        4.48      1.51 o 
  -1   1  33        0.00       -0.37      1.06 o 
   0   1  33        0.15       -0.39      0.83 o 
   0   2  33        1.96        2.13      0.90 o 
                                                 
